# Supplementary material for: Assessment of Metabolic Alterations Induced by Halogenated Additives and Antifungal Activity of Extracts from the Endophytic Fungus Fusarium sp. Associated with Dizygostemon riparius (Plantaginaceae)
Source: Metabolites. 2025 Jul 4;15(7):451. doi: 10.3390/metabo15070451 (PMC12300354; doi:10.3390/metabo15070451)
Supplement: Supplementary file 1 [file metabolites-15-00451-s001.zip]

Archive with 1 entries (1 files):
- metabolites-3721081-supplementary.pdf
